# Supplementary material for: N-Glycosylation as a Key Requirement for the Positive Interaction of Integrin and uPAR in Glioblastoma
Source: Int J Mol Sci. 2025 May 31;26(11):5310. doi: 10.3390/ijms26115310 (PMC12154495; doi:10.3390/ijms26115310)
Supplement: Supplementary file 1 [file ijms-26-05310-s001.zip]

Archive with 1 entries (1 files):
- ijms-3629100-SI.xlsx
