# Supplementary material for: N-Glycosylation as a Key Requirement for the Positive Interaction of Integrin and uPAR in Glioblastoma
Source: Int J Mol Sci. 2025 May 31;26(11):5310. doi: 10.3390/ijms26115310 (PMC12154495; doi:10.3390/ijms26115310)
Supplement: Supplementary file 1 [file ijms-26-05310-s001.zip › ijms-3629100-SI.xlsx]

## Sheet: Supplementary Table S1
Supplementary Table S1. Site-specific N-glycosylation analysis of IαV protein obtained from LN229 and SW1088 cell lines by MS/MS.
Human GBM cell line LN229
Glycopeptide sequence	Site	Glycan composition	Charge	m/z observed	m/z calculated	error
ANTTQPGIVEGGQVLK	Asn74	HexNAc(1)	2	1814.95	1814.95	0.1
		HexNAc(1)Fuc(1)	3	1961.01	1961.01	0.4
		HexNAc(2)	3	2018.03	2018.03	0
		HexNAc(2)Hex(10)	3	3638.56	3638.56	0.4
		HexNAc(2)Hex(3)	3	2504.19	2504.19	0.3
		HexNAc(2)Hex(4)	2	2666.24	2666.24	0
		HexNAc(2)Hex(4)Fuc(1)	3	2812.3	2812.3	0
		HexNAc(2)Hex(5)	3	2828.29	2828.29	-0.4
		HexNAc(2)Hex(6)	2	2990.35	2990.35	0.2
		HexNAc(2)Hex(7)	2	3152.4	3152.4	0.2
		HexNAc(2)Hex(8)	3	3314.45	3314.45	-1.2
		HexNAc(2)Hex(9)	3	3476.51	3476.5	0.2
		HexNAc(3)Hex(4)	3	2869.31	2869.32	-1.8
		HexNAc(3)Hex(4)Fuc(1)	3	3015.38	3015.38	1.2
		HexNAc(3)Hex(4)Fuc(1)NeuAc(1)	3	3306.48	3306.47	1
		HexNAc(3)Hex(4)NeuAc(1)	3	3160.42	3160.41	3.1
		HexNAc(3)Hex(5)Fuc(1)	3	3177.43	3177.43	0.9
		HexNAc(3)Hex(5)NeuAc(1)	3	3322.47	3322.47	1.1
		HexNAc(3)Hex(6)	3	3193.43	3193.43	0.4
		HexNAc(3)Hex(6)Fuc(1)	3	3339.49	3339.48	0.9
		HexNAc(3)Hex(6)Fuc(1)NeuAc(1)	3	3630.58	3630.58	0.6
		HexNAc(3)Hex(6)NeuAc(1)	3	3484.52	3484.52	0.3
		HexNAc(4)Hex(4)	3	3072.4	3072.4	1.4
		HexNAc(4)Hex(4)Fuc(1)	3	3218.46	3218.46	2.1
		HexNAc(4)Hex(4)Fuc(2)NeuAc(1)	3	3655.59	3655.61	-4.2
		HexNAc(4)Hex(4)NeuGc(1)	3	3379.49	3379.49	-0.7
		HexNAc(4)Hex(5)	3	3234.46	3234.45	1.6
		HexNAc(4)Hex(5)Fuc(1)	3	3380.51	3380.51	0.9
		HexNAc(4)Hex(5)Fuc(1)NeuAc(1)	3	3671.61	3671.61	0.6
		HexNAc(4)Hex(5)Fuc(1)NeuAc(2)	4	3962.71	3962.7	1.9
		HexNAc(4)Hex(5)NeuAc(1)	3	3525.56	3525.55	4.6
		HexNAc(4)Hex(5)NeuGc(1)	3	3541.55	3541.54	2.6
		HexNAc(4)Hex(6)	3	3396.51	3396.5	2.9
		HexNAc(4)Hex(6)NeuAc(1)	3	3687.61	3687.6	2.9
		HexNAc(5)Hex(5)NeuAc(2)	3	4019.73	4019.72	2.5
SPSHSKNMTISR	Asn554	HexNAc(4)Hex(5)Fuc(1)NeuAc(1)	4	3420.4	3420.4	-0.2
		HexNAc(4)Hex(5)Fuc(1)NeuAc(2)	4	3711.5	3711.49	0.7
		HexNAc(5)Hex(5)NeuAc(2)	3	3768.52	3768.52	1.6
		HexNAc(5)Hex(6)Fuc(1)NeuAc(2)	4	4076.63	4076.63	1.1
		HexNAc(5)Hex(6)Fuc(1)NeuAc(3)	4	4366.74	4367.72	4
NMTISR	Asn554	HexNAc(2)Hex(10)	2	2764.05	2764.05	0.2
		HexNAc(4)Hex(5)Fuc(1)NeuAc(2)	3	3088.2	3088.19	1.3
		HexNAc(5)Hex(6)Fuc(3)NeuAc(1)	3	3454.34	3454.34	-2.1
		HexNAc(6)Hex(4)NeuAc(1)	3	2895.15	2895.14	1.3
		HexNAc(6)Hex(4)NeuAc(2)	3	3186.25	3186.24	2.2
		HexNAc(4)Hex(5)Fuc(1)NeuAc(1)NeuGc(1)	2	3088.19	3088.19	-0.6
		HexNAc(4)Hex(6)NeuAc(1)	3	2797.1	2797.1	3.2
		HexNAc(5)Hex(5)NeuAc(1)NeuGc(1)	3	3145.21	3145.21	0.3
		HexNAc(5)Hex(5)NeuAc(2)	3	3129.23	3129.22	5
		HexNAc(5)Hex(6)Fuc(1)NeuAc(1)	3	3146.22	3146.23	-3
		HexNAc(6)Hex(6)NeuAc(1)NeuGc(1)	3	3510.35	3510.35	2.4
		HexNAc(6)Hex(6)NeuAc(2)	3	3494.35	3494.35	1.1
TAADTTGLQPILNQFTPANISR	Asn615	HexNAc(1)	3	2532.29	2532.29	-0.1
		HexNAc(2)	3	2735.38	2735.37	3.1
		HexNAc(2)Hex(10)	3	4355.9	4355.9	0.2
		HexNAc(2)Hex(4)	3	3383.58	3383.58	-1.3
		HexNAc(2)Hex(5)	3	3545.65	3545.64	3.1
		HexNAc(2)Hex(7)	3	3869.75	3869.74	1.1
		HexNAc(2)Hex(8)	4	4031.8	4031.8	0.9
		HexNAc(2)Hex(9)	4	4193.85	4193.85	0.4
		HexNAc(4)Hex(3)Fuc(3)	4	4065.86	4065.86	-1.1
		HexNAc(4)Hex(4)Fuc(1)NeuAc(1)	4	4227.9	4226.9	-0.2
		HexNAc(5)Hex(3)Fuc(1)NeuAc(1)	3	4267.91	4267.92	-4.1
TENQTR	Asn704	HexNAc(3)Hex(6)NeuAc(1)	4	2621.01	2621.01	-0.5
		HexNAc(5)Hex(5)NeuAc(2)	3	3156.22	3156.21	3.4
		HexNAc(4)Hex(5)Fuc(1)NeuAc(2)	3	3099.2	3099.19	2.4
ISSLQTTEKNDTVAGQGER	Asn874	HexNAc(1)	3	2237.09	2237.09	1.3
		HexNAc(2)Hex(7)	3	3574.54	3574.54	1.6
		HexNAc(2)Hex(8)	3	3736.59	3736.59	0.7
		HexNAc(2)Hex(9)	4	3898.65	3898.64	0.9
		HexNAc(4)Hex(5)Fuc(1)NeuAc(1)	4	4093.75	4093.74	1.2
		HexNAc(4)Hex(5)Fuc(1)NeuAc(2)	3	4383.84	4384.84	0.6
		HexNAc(5)Hex(5)NeuAc(2)	4	4441.86	4441.86	-0.6
		HexNAc(5)Hex(6)Fuc(1)NeuAc(2)	4	4749.98	4749.97	1.3
		HexNAc(5)Hex(6)Fuc(1)NeuAc(3)	4	5040.08	5041.07	2.7
		HexNAc(6)Hex(7)Fuc(1)NeuAc(1)	4	4824.01	4824.01	0.8
		HexNAc(6)Hex(7)Fuc(1)NeuAc(3)	4	5405.19	5406.2	-1.9
SLLWTETFM*ENQNHSYSLK	Asn945	HexNAc(2)Hex(8)	4	4288.81	4288.81	-0.3
		HexNAc(2)Hex(9)	4	4450.86	4450.86	-0.8
ENQNHSYSLK	Asn945	HexNAc(2)Hex(6)	3	2598.05	2598.05	1.1
		HexNAc(2)Hex(9)	3	3084.21	3084.2	1.3
Human low-grade glioma cell line SW1088
Glycopeptide sequence	Site	Glycan composition	Charge	m/z observed	m/z calculated	error
ANTTQPGIVEGGQVLK	Asn74	HexNAc(2)Hex(9)	3	11595056	11595062	0.5
		HexNAc(2)Hex(8)	3	11054904	11054886	-1.6
		HexNAc(2)Hex(7)	3	10514688	10514710	2.1
ISSLQTTEKNDTVAGQGER	Asn874	HexNAc(2)Hex(10)	3	13542418	13542371	-3.5
		HexNAc(2)Hex(9)	3	13002217	13002195	-1.7
		HexNAc(2)Hex(8)	4	9349016	9349032	1.7
